# Supplementary material for: IL-6 Inhibitory Compounds from the Aerial Parts of Piper attenuatum and Their Anticancer Activities on Ovarian Cancer Cell Lines
Source: Molecules. 2024 Jun 23;29(13):2981. doi: 10.3390/molecules29132981 (PMC11242996; doi:10.3390/molecules29132981)
Supplement: Supplementary file 1 [file molecules-29-02981-s001.zip]

Archive with 1 entries (1 files):
- molecules-3053491-supplementary.pdf
